# Supplementary material for: Analytical Methods for the Characterization of Vegetable Oils
Source: Molecules. 2022 Dec 24;28(1):153. doi: 10.3390/molecules28010153 (PMC9822416; doi:10.3390/molecules28010153)
Supplement: Supplementary file 1 [file molecules-28-00153-s001.zip]

Archive with 1 entries (1 files):
- molecules-2110699-supplementary.pdf
